# Supplementary material for: The pro-oncogenic noncanonical activity of a RAS•GTP:RanGAP1 complex facilitates nuclear protein export
Source: Nat Cancer. 2024 Nov 11;5(12):1902–18. doi: 10.1038/s43018-024-00847-5 (PMC11663792; doi:10.1038/s43018-024-00847-5)
Supplement: Supplementary file 2 — Supplementary Table 1. Sequences of all siRNAs used in this study. Supplementary Table 2. Sequences for all sgRNAs and primers used in this study. [file 43018_2024_847_MOESM2_ESM.xlsx]

## Sheet: Supplementary Table 1
Supplementary Table 1.
The sequences of siRNAs were as follows:
Human DLC1-siRNA 5 sense sequence: 5’-CGAUGUCGUAAUUCCUAUATT-3’
Human DLC1-siRNA 5 antisense sequence: 3’-CGGCUACAGCAUUAAGGAUAU-5’
Human DLC1-siRNA 11 sense sequence: 5’-GGAGUGUAGGAAUUGACUATT-3’
Human DLC1-siRNA 11 antisense sequence: 3’-gaCCUCACAUCCUUAACUGAU-5’
Human KRAS-siRNA J-005069-08; GGAGGGCUUUCUUUGUGUA
Human KRAS-siRNA J-005069-09; UCAAAGACAAAGUGUGUAA
Human KRAS-siRNA J-005069-10; GAAGUUAUGGAAUUCCUUU
Human KRAS-siRNA J-005069-11; GAGAUAACACGAUGCGUAU
Human EZH2-siRNA J-004218-06; GAGGACGGCUUCCCAAUAA
Human EZH2-siRNA J-004218-07; GCUGAAGCCUCAAUGUUUA
Human EZH2-siRNA J-004218-08; UAACGGUGAUCACAGGAUA
Human EZH2-siRNA; J-004218-09; GCAAAUUCUCGGUGUCAAA
Human XPO1-siRNA J-003030-09; AAGAAUGGCUCAAGAAGUA
Human XPO1-siRNA J-003030-10; GGACAAGAGUCGACACAAU
Human XPO1-siRNA J-003030-11; UAGAUAAUGUGGUGAAUUG
Human XPO1-siRNA J-003030-12; CGAAAUGUCUCUCUGAAGU
Human NUTF2-siRNA J-012132-05; CAACGAUGCUUGGGUUUGC
Human NUTF2-siRNA J-012132-06; CUGACAAGUUGCUCUAGUA
Human NUTF2-siRNA J-012132-07; GACAUUGAUUUGUUCAGAU
Human NUTF2-siRNA J-012132-08; GGGAGAAGUUUGUGUUGUA
Human RANGAP1-siRNA J-006846-05; GACCGAAUGUCACCGGAAA
Human RANGAP1-siRNA J-006846-06; UGUACAAGGUCUAGACUCA
Human RANGAP1-siRNA J-006846-07; GAAACCGUCUGGAGAAUGA
Human RANGAP1-siRNA J-006846-08; GCAAGAGCCUCAAACUCAA

## Sheet: Supplementary Table 2
Supplementary Table 2.
The sequences of sgRNAs and primers were as follows:
Sequences of sgRNA for DLC1:
DLC1-sgRNA1: AGTGCGTGCAACAAGCGGGT (pAG0266)
DLC1-sgRNA2: TGATGACGGAGTTAGTCCGG (pAG0267)
Sequences of non-targeted control sgRNA:
Control-sgRNA1: GTGTCGTGATGCGTAGACGG (pAG0224)
Forward primer for Full-Length RAN-GAP:
5’-GACGGTAAGCCTCGGAAGACATTGCCAACTGGCAGAG-3’
Reverse primer for Full-Length RAN-GAP:
5’-CCC GCGGCCGCTCAGACCTTGTACAGC GTCTGCAGCAGACTGTG-3’
Forward primer for 1-416 RAN-GAP:
5’-GACGGTAAGCCTCGGAAGACATTGCCAACTGGCAGAG-3’
Reverse primer for 1-416 RAN-GAP:
5’-CCCGCGGCCGCTCAGTCCAGGAATCTTCCGTGAGGGCGTGGC-3’
