# Supplementary material for: The pro-oncogenic noncanonical activity of a RAS•GTP:RanGAP1 complex facilitates nuclear protein export
Source: Nat Cancer. 2024 Nov 11;5(12):1902–18. doi: 10.1038/s43018-024-00847-5 (PMC11663792; doi:10.1038/s43018-024-00847-5)
Supplement: Supplementary file 3 — Statistical source data. [file 43018_2024_847_MOESM3_ESM.xlsx]

## Sheet: Fig. 3b
		Fig. 3b
		Control	KRASi (sotorasib)
		89.4737	263.158
Relative RAN-GTP		100	336.842
N=3		110.526	284.211

## Sheet: Fig. 3d
		Fig. 3d
		GFP Vector	KRAS-G12D
		110.4	26.4
Relative RAN-GTP		98.4	33.6
N=3		91.2	24

## Sheet: Fig. 3f
		Fig. 3f
		GFP Vector	KRAS-G12D
		126.761	64.7887
Relative RAN-GTP		102.817	42.2535
N=3		70.4225	32.3944
