# Supplementary material for: The pro-oncogenic noncanonical activity of a RAS•GTP:RanGAP1 complex facilitates nuclear protein export
Source: Nat Cancer. 2024 Nov 11;5(12):1902–18. doi: 10.1038/s43018-024-00847-5 (PMC11663792; doi:10.1038/s43018-024-00847-5)
Supplement: Supplementary file 4 — Statistical source data. [file 43018_2024_847_MOESM4_ESM.xlsx]

## Sheet: Fig. 7a
	Fig. 7a
							XPO1i+
				XPO1i+		KRASi+	PI3Ki+MEKi
	Control	XPO1i	PI3Ki+MEKi	PI3Ki+MEKi	KRASi	AKTi+SRCi	AKTi+SRCi
	118	94	52	14	25	11	6
No of colonies	94	87	31	22	12	5	10
	108	70	45	30	19	7	9
N=3

## Sheet: Fig. 7b
	Fig. 7b
				KRAS-G12Ci+
	Vehicle	KRAS-G12Ci	MEKi+PI3Ki	AKTi+SRCi	AKTi+SRCi
	1.48	0.56	0.95	0.37	1.45
Tumor Weight	1.95	0.93	0.85	0.65	0.8
	2.1	0.67	1.1	0.32	1.1
	1.78	0.68	1.4	0.43	1.35
N=4

## Sheet: Fig. 7c
	Fig. 7c
				KRAS-G12Ci				KRAS-G12Ci
	Vehicle	MEKi+PI3Ki	KRAS-G12Ci	AKTi+SRCi	Vehicle	MEKi+PI3Ki	KRAS-G12Ci	AKTi+SRCi
	2	1.25	0.85	0.34	3.5	2.4	1.2	2.2
Tumor Weight	2.2	1.35	0.9	0.52	3.8	1.9	2.1	1.9
	2.3	1.2	1.25	0.35	3.1	2.1	2.4	1.4
	2.8	1.5	0.9	0.38	4.2	1.4	2.15	1.8
N=4

## Sheet: Fig. 7d
	Fig. 7d
			XPO1i	EZH2i			XPO1i	EZH2i
	Vehicle	XPO1i	AKTi+SRCi	AKTi+SRCi	Vehicle	XPO1i	AKTi+SRCi	AKTi+SRCi
	3.95	2.65	1.6	0.95	4.4	2.7	2.9	3.5
Tumor Weight	2.9	2.95	1.35	0.75	3.1	2.4	2.65	3.3
	3.25	3.3	1.95	1.15	3.25	3	3.1	2.6
	4.3	2.4	1.5	1.4	3.85	3.55	2.4	2.95
N=4

## Sheet: Fig. 7e
	Fig. 7e
		EZH2i+	XPO1i+	EZH2i+XPO1i		EZH2i+	XPO1i+	EZH2i+XPO1i
	Control	AKTi+SRCi	AKTi+SRCi	AKTi+SRCi	Control	AKTi+SRCi	AKTi+SRCi	AKTi+SRCi
	90	44	24	20	114	94	108	76
No of colonies	108	18	48	42	96	75	98	72
	95	27	26	18	128	100	88	90
N=3

## Sheet: Fig. 7f
	Fig. 7f
			XPO1i+			XPO1i+
	Control	XPO1i	AKTi+SRCi	Control	XPO1i	AKTi+SRCi
	67	59	20	94	62	65
No of colonies	82	47	34	112	67	58
	76	52	25	101	78	74
N=3

## Sheet: Fig. 7g
	Fig. 7g
	Control	XPO1i+	Control	XPO1i+	Control	XPO1i+	Control	XPO1i+
	GFP vector	GFP vector	DLC1-WT	DLC1-WT	DLC1-K678A	DLC1-K678A	DLC1-K678F	DLC1-K678F
	98	85	62	31	71	54	66	83
No of colonies	80	94	55	42	79	72	80	67
	110	70	68	48	60	66	93	77
N=3
