# Supplementary material for: The pro-oncogenic noncanonical activity of a RAS•GTP:RanGAP1 complex facilitates nuclear protein export
Source: Nat Cancer. 2024 Nov 11;5(12):1902–18. doi: 10.1038/s43018-024-00847-5 (PMC11663792; doi:10.1038/s43018-024-00847-5)
Supplement: Supplementary file 5 — Statistical source data. [file 43018_2024_847_MOESM5_ESM.xlsx]

## Sheet: Fig. 8b
	Fig. 8b
				KRAS-G12Di
	Vehicle	AKTi+SRCi	KRAS-G12Di	AKTi+SRCi	MEKi+PI3Ki
	144.505	112.73	80.7124	57.6681	106.222
	187.428	165.064	111.59	57.679	54.7418
Tumor area	146.459	89.2239	63.4562	20.1104	95.407
	130.335	178.19	53.9485	34.3073	113.282
	177.625	77.6054	63.0959	40.2401	102.295
	138.636	103.029	82.0084	20.6242	99.5369
	131.157	167.679	55.4756	49.6647	111.367
	140.334	170.031	112.752	52.7615	98.5951
N=8

## Sheet: Fig. 8d
	Fig. 8d
			XPO1i+
	Vehicle	XPO1i	AKTi+SRCi	AKTi+SRCi
	90.6792	70.2372	34.9238	46.7836
Tumor area	78.8427	56.5535	33.8124	62.3023
	52.4719	34.5276	20.9844	36.7356
	38.729	39.6111	25.7472	32.4839
N=4
