# Supplementary material for: The pro-oncogenic noncanonical activity of a RAS•GTP:RanGAP1 complex facilitates nuclear protein export
Source: Nat Cancer. 2024 Nov 11;5(12):1902–18. doi: 10.1038/s43018-024-00847-5 (PMC11663792; doi:10.1038/s43018-024-00847-5)
Supplement: Supplementary file 6 — Statistical source data. [file 43018_2024_847_MOESM6_ESM.xlsx]

## Sheet: Extended Data Fig. 7C
	Extended Data Fig. 7C
				KRASi
	Control	KRASi	MEKi+PI3K	AKTi+SRCi	AKTi+SRCi
	127	52	80	32	88
No of colonies	152	41	94	22	76
	138	60	72	26	98
N=3

## Sheet: ded Data Fig. 7E
	Extended Data Fig. 7E
				KRASi				KRASi
	Control	MEKi+PI3K	KRASi	AKTi+SRCi	Control	MEKi+PI3K	KRASi	AKTi+SRCi
	62	34	25	9	98	44	55	40
No of colonies	80	44	16	4	120	68	40	47
	68	36	22	5	112	56	64	60
N=3
