# Supplementary material for: The pro-oncogenic noncanonical activity of a RAS•GTP:RanGAP1 complex facilitates nuclear protein export
Source: Nat Cancer. 2024 Nov 11;5(12):1902–18. doi: 10.1038/s43018-024-00847-5 (PMC11663792; doi:10.1038/s43018-024-00847-5)
Supplement: Supplementary file 7 — Statistical source data. [file 43018_2024_847_MOESM7_ESM.xlsx]

## Sheet: Extended Data Fig. 8B
	Extended Data Fig. 8B						KO	KO
			XPO1i	EZH2i			XPO1i	EZH2i
	Vehicle	XPO1i	AKTi+SRCi	AKTi+SRCi	Vehicle	XPO1i	AKTi+SRCi	AKTi+SRCi
	47	177	193	191	18	0	53	31
DLC1 mean intensity (a.u.)	40	128	251	177	16	0	34	49
	37	320	192	187	15	37	56	49
	2	250	178	359	21	4	31	43
N=4

## Sheet: Extended Data Fig. 8D
	Extended Data Fig. 8D
			XPO1i	EZH2i			XPO1i	EZH2i
	Vehicle	XPO1i	AKTi+SRCi	AKTi+SRCi	Vehicle	XPO1i	AKTi+SRCi	AKTi+SRCi
	21.5	17.2	18.6	21.4	17.4	22.6	22	17.8
Mice Weight (gm)	17.5	20.2	22.4	19.4	19.8	19.6	20.4	21.2
	20.6	19.8	21.2	17.1	20	20.4	17.6	22.2
	19.3	22.1	17	21.7	22.1	17.2	18.8	18.5
N=4

## Sheet: Extended Data Fig. 8E
	Extended Data Fig. 8E
			XPO1i	EZH2i			XPO1i	EZH2i
	Vehicle	XPO1i	AKTi+SRCi	AKTi+SRCi	Vehicle	XPO1i	AKTi+SRCi	AKTi+SRCi
	25.35	27.1	24.8	25.2	28.8	25	26.6	25.8
Mice Weight (gm)	28.5	24.1	25.1	23.2	27.5	27	26.3	26.4
	28.2	26.8	26.9	23.6	27	25.9	24.7	25.7
	25.3	26.7	24.1	24	26.8	25.5	27	27.1
N=4
